# Supplementary material for: Field evaluation of low-dose warfarin baits to control wild pigs (Sus scrofa) in North Texas
Source: PLoS One. 2018 Nov 7;13(11):e0206070. doi: 10.1371/journal.pone.0206070 (PMC6221311; doi:10.1371/journal.pone.0206070)
Supplement: S1 Table — (A) Total wild pigs fitted with transmitters, (B) Consumption per study period, per plot, per cluster, (C) Non-target wildlife visitations, (D) Feeder access by raccoons, (E) Warfarin residues in livers of deceased wild pigs. (XLSX) [file pone.0206070.s001.xlsx]

## Sheet: Telemetry
A	Total number of animals captured and fitted with transmitters
	PLOT	Wafarin 0.005%	Warfarin 0.01%	Control	Total
	Total Captured	21	26	14	47
	Transmitter fell off	5	5	4	10
	Non-warfarin fatality	2	6	4	8
	Hogs remaining for study	14	15	6	35
	Warfarin fatality	14	8	0	22
	Alive at study termination	0	7	6	13
	Killed by warfarin (%)	100	53	0

## Sheet: Consumption
B	Consumption per study period, per plot, per cluster
	Plot	Period	Weeks	Total Consumption	Weekly Consumption
	5e-05	Pre	3	12.7	4.23333
	5e-05	Pre	3	94.7	31.5667
	5e-05	Pre	3	149.8	49.9333
	5e-05	Pre	3	52	17.3333
	5e-05	Pre	3	58.3	19.4333
	5e-05	Pre	3	31.1	10.3667
	5e-05	Pre	3	36.7	12.2333
	5e-05	Pre	3	68.3	22.7667					98	32.6667	0.0765306	0.923469	10	2.5
	5e-05	Pre	3	0	0					643	214.333	0.261275	0.738725	224	56
	5e-05	Pre	3	0	0					139	46.3333	0.0809353	0.919065	15	3.75
	5e-05	Mid	4	10.1	2.525
	5e-05	Mid	4	37.1	9.275
	5e-05	Mid	4	12.7	3.175
	5e-05	Mid	4	12.8	3.2
	5e-05	Mid	4	32.1	8.025
	5e-05	Mid	4	42.5	10.625
	5e-05	Mid	4	2	0.5
	5e-05	Mid	4	0	0
	5e-05	Mid	4	0.1	0.025
	5e-05	Mid	4	0	0
	5e-05	Post	1	0.4	0.4
	5e-05	Post	1	1.3	1.3
	5e-05	Post	1	0.7	0.7
	5e-05	Post	1	0.3	0.3
	5e-05	Post	1	0.5	0.5
	5e-05	Post	1	0	0
	5e-05	Post	1	0	0
	5e-05	Post	1	0.2	0.2
	5e-05	Post	1	0.3	0.3
	5e-05	Post	1	0.1	0.1
	0.0001	Pre	3	68.4	22.8
	0.0001	Pre	3	36.5	12.1667
	0.0001	Pre	3	103.5	34.5
	0.0001	Pre	3	9.4	3.13333
	0.0001	Pre	3	1.1	0.366667
	0.0001	Pre	3	17	5.66667
	0.0001	Pre	3	13.4	4.46667
	0.0001	Pre	3	8.9	2.96667
	0.0001	Pre	3	51.4	17.1333
	0.0001	Pre	3	0.2	0.0666667
	0.0001	Mid	4	14.9	3.725
	0.0001	Mid	4	24.9	6.225
	0.0001	Mid	4	19.3	4.825
	0.0001	Mid	4	1.5	0.375
	0.0001	Mid	4	0.2	0.05
	0.0001	Mid	4	1.3	0.325
	0.0001	Mid	4	0.5	0.125
	0.0001	Mid	4	1.3	0.325
	0.0001	Mid	4	10.2	2.55
	0.0001	Mid	4	0.9	0.225
	0.0001	Post	1	2.8	2.8
	0.0001	Post	1	0.3	0.3
	0.0001	Post	1	0.4	0.4
	0.0001	Post	1	0.3	0.3
	0.0001	Post	1	0.3	0.3
	0.0001	Post	1	1.1	1.1
	0.0001	Post	1	0.4	0.4
	0.0001	Post	1	0.4	0.4
	0.0001	Post	1	0.6	0.6
	0.0001	Post	1	0.2	0.2
	Control	Pre	3	1.1	0.366667
	Control	Pre	3	0	0
	Control	Pre	3	0.7	0.233333
	Control	Pre	3	0	0
	Control	Pre	3	1.5	0.5
	Control	Pre	3	29.3	9.76667
	Control	Pre	3	46.5	15.5
	Control	Pre	3	13.4	4.46667
	Control	Pre	3	6.5	2.16667
	Control	Pre	3	0	0
	Control	Mid	4	1.1	0.275
	Control	Mid	4	0	0
	Control	Mid	4	1	0.25
	Control	Mid	4	0	0
	Control	Mid	4	10	2.5
	Control	Mid	4	14.8	3.7
	Control	Mid	4	19.7	4.925
	Control	Mid	4	1.4	0.35
	Control	Mid	4	2.3	0.575
	Control	Mid	4	0	0
	Control	Post	1	0.1	0.1
	Control	Post	1	0.1	0.1
	Control	Post	1	1.4	1.4
	Control	Post	1	0.2	0.2
	Control	Post	1	15.4	15.4
	Control	Post	1	19.3	19.3
	Control	Post	1	13.5	13.5
	Control	Post	1	0.9	0.9
	Control	Post	1	0.1	0.1
	Control	Post	1	0	0

## Sheet: Non-target visitations
	Species Group	Study Plots
		0.005% Warfarin						0.01% Warfarin						Control
		Pre-treatment			Treatment			Pre-treatment			Treatment			Pre-treatment			Treatment
		Total Visitations	Number of Weeks	Visitations Per Week	Total Visitations	Number of Weeks	Per Week	Total Visitations	Number of Weeks	Per Week	Total Visitations	Number of Weeks	Per Week	Total Visitations	Number of Weeks	Per Week	Total Visitations	Number of Weeks	Per Week
	Raccoon (Procyon lotor)	26	3	8.66667	1	4	0.25	73	3	24.3333	34	4	8.5	42	3	14	13	4	3.25
	Bird species	14	3	4.66667	4	4	1	288	3	96	90	4	22.5	42	3	14	1	4	0.25
	Small rodent species	37	3	12.3333	0	4	0	168	3	56	56	4	14	21	3	7	1	4	0.25
	Deer (Odocoileus spp.)	10	3	3.33333	0	4	0	86	3	28.6667	32	4	8	17	3	5.66667	0	4	0
	Small mammal species	6	3	2	3	4	0.75	15	3	5	12	4	3	15	3	5	0	4	0
	Large mammal species	6	3	2	3	4	0.75	0	3	0	2	4	0.5	2	3	0.666667	0	4	0
	Snake (Pituophis catenifer)	0	3	0	0	4	0	3	3	1	0	4	0	0	3	0	0	4	0
	Total	98	3	32.6667	10	4	2.5	643	3	214.333	224	4	56	139	3	46.3333	15	4	3.75

## Sheet: Feeder Access Raccoons
	Species	Raccoon
	Plot ID	Pre-Treatment				Treatment
		Sum of Visitations	Sum of Individuals	Sum of Attempts	Sum of Access	Sum of Visitations	Sum of Individuals	Sum of Attempts	Sum of Access
	0.005% Warfarin	26	38	19	10	1	1	1	0
	0.01% Warfarin	74	110	63	31	34	45	30	6
	Contol	42	59	36	25	13	20	10	9
	Total	142	207	118	66	48	66	41	15

## Sheet: Warfarin Liver Residues
	Plot ID	Sex of hog	Warfarin Concentration in Liver (mg/kg)
	0.005% Warfarin	Female	5.57
		Male	4.64
		Male	2.25
		Male	3.96
		Female	4.35
		Female	2.65
		Male	5.56
		Male	4.59
		Female	2.56
		Female	3.64
		Male	0.42
		Female	6.16
		Female	1.6
	0.01% Warfarin	Female	8.06
		Female	3.64
		Female	0.93
		Male	5.1
		Female	1.06
		Female	2.22
		Male	1.79
		Female	1.51
		Female	1.7
